# Supplementary material for: Multispectral image fusion for illumination-invariant palmprint recognition
Source: PLoS One. 2017 May 30;12(5):e0178432. doi: 10.1371/journal.pone.0178432 (PMC5448787; doi:10.1371/journal.pone.0178432)
Supplement: S1 File — (ZIP) [file pone.0178432.s001.zip]

Archive with 24,001 entries (9,999 files):
- Palmprint/
- Palmprint/B_0001_01.jpg
- Palmprint/B_0001_02.jpg
- Palmprint/B_0001_03.jpg
- Palmprint/B_0001_04.jpg
- Palmprint/B_0001_05.jpg
- Palmprint/B_0001_06.jpg
- Palmprint/B_0001_07.jpg
- Palmprint/B_0001_08.jpg
- Palmprint/B_0001_09.jpg
- Palmprint/B_0001_10.jpg
- Palmprint/B_0001_11.jpg
- Palmprint/B_0001_12.jpg
- Palmprint/B_0002_01.jpg
- Palmprint/B_0002_02.jpg
- Palmprint/B_0002_03.jpg
- Palmprint/B_0002_04.jpg
- Palmprint/B_0002_05.jpg
- Palmprint/B_0002_06.jpg
- Palmprint/B_0002_07.jpg
- Palmprint/B_0002_08.jpg
- Palmprint/B_0002_09.jpg
- Palmprint/B_0002_10.jpg
- Palmprint/B_0002_11.jpg
- Palmprint/B_0002_12.jpg
- Palmprint/B_0003_01.jpg
- Palmprint/B_0003_02.jpg
- Palmprint/B_0003_03.jpg
- Palmprint/B_0003_04.jpg
- Palmprint/B_0003_05.jpg
- Palmprint/B_0003_06.jpg
- Palmprint/B_0003_07.jpg
- Palmprint/B_0003_08.jpg
- Palmprint/B_0003_09.jpg
- Palmprint/B_0003_10.jpg
- Palmprint/B_0003_11.jpg
- Palmprint/B_0003_12.jpg
- Palmprint/B_0004_01.jpg
- Palmprint/B_0004_02.jpg
- Palmprint/B_0004_03.jpg
- Palmprint/B_0004_04.jpg
- Palmprint/B_0004_05.jpg
- Palmprint/B_0004_06.jpg
- Palmprint/B_0004_07.jpg
- Palmprint/B_0004_08.jpg
- Palmprint/B_0004_09.jpg
- Palmprint/B_0004_10.jpg
- Palmprint/B_0004_11.jpg
- Palmprint/B_0004_12.jpg
- Palmprint/B_0005_01.jpg
- Palmprint/B_0005_02.jpg
- Palmprint/B_0005_03.jpg
- Palmprint/B_0005_04.jpg
- Palmprint/B_0005_05.jpg
- Palmprint/B_0005_06.jpg
- Palmprint/B_0005_07.jpg
- Palmprint/B_0005_08.jpg
- Palmprint/B_0005_09.jpg
- Palmprint/B_0005_10.jpg
- Palmprint/B_0005_11.jpg
- Palmprint/B_0005_12.jpg
- Palmprint/B_0006_01.jpg
- Palmprint/B_0006_02.jpg
- Palmprint/B_0006_03.jpg
- Palmprint/B_0006_04.jpg
- Palmprint/B_0006_05.jpg
- Palmprint/B_0006_06.jpg
- Palmprint/B_0006_07.jpg
- Palmprint/B_0006_08.jpg
- Palmprint/B_0006_09.jpg
- Palmprint/B_0006_10.jpg
- Palmprint/B_0006_11.jpg
- Palmprint/B_0006_12.jpg
- Palmprint/B_0007_01.jpg
- Palmprint/B_0007_02.jpg
- Palmprint/B_0007_03.jpg
- Palmprint/B_0007_04.jpg
- Palmprint/B_0007_05.jpg
- Palmprint/B_0007_06.jpg
- Palmprint/B_0007_07.jpg
- Palmprint/B_0007_08.jpg
- Palmprint/B_0007_09.jpg
- Palmprint/B_0007_10.jpg
- Palmprint/B_0007_11.jpg
- Palmprint/B_0007_12.jpg
- Palmprint/B_0008_01.jpg
- Palmprint/B_0008_02.jpg
- Palmprint/B_0008_03.jpg
- Palmprint/B_0008_04.jpg
- Palmprint/B_0008_05.jpg
- Palmprint/B_0008_06.jpg
- Palmprint/B_0008_07.jpg
- Palmprint/B_0008_08.jpg
- Palmprint/B_0008_09.jpg
- Palmprint/B_0008_10.jpg
- Palmprint/B_0008_11.jpg
- Palmprint/B_0008_12.jpg
- Palmprint/B_0009_01.jpg
- Palmprint/B_0009_02.jpg
- Palmprint/B_0009_03.jpg
- Palmprint/B_0009_04.jpg
- Palmprint/B_0009_05.jpg
- Palmprint/B_0009_06.jpg
- Palmprint/B_0009_07.jpg
- Palmprint/B_0009_08.jpg
- Palmprint/B_0009_09.jpg
- Palmprint/B_0009_10.jpg
- Palmprint/B_0009_11.jpg
- Palmprint/B_0009_12.jpg
- Palmprint/B_0010_01.jpg
- Palmprint/B_0010_02.jpg
- Palmprint/B_0010_03.jpg
- Palmprint/B_0010_04.jpg
- Palmprint/B_0010_05.jpg
- Palmprint/B_0010_06.jpg
- Palmprint/B_0010_07.jpg
- Palmprint/B_0010_08.jpg
- Palmprint/B_0010_09.jpg
- Palmprint/B_0010_10.jpg
- Palmprint/B_0010_11.jpg
- Palmprint/B_0010_12.jpg
- Palmprint/B_0011_01.jpg
- Palmprint/B_0011_02.jpg
- Palmprint/B_0011_03.jpg
- Palmprint/B_0011_04.jpg
- Palmprint/B_0011_05.jpg
- Palmprint/B_0011_06.jpg
- Palmprint/B_0011_07.jpg
- Palmprint/B_0011_08.jpg
- Palmprint/B_0011_09.jpg
- Palmprint/B_0011_10.jpg
- Palmprint/B_0011_11.jpg
- Palmprint/B_0011_12.jpg
- Palmprint/B_0012_01.jpg
- Palmprint/B_0012_02.jpg
- Palmprint/B_0012_03.jpg
- Palmprint/B_0012_04.jpg
- Palmprint/B_0012_05.jpg
- Palmprint/B_0012_06.jpg
- Palmprint/B_0012_07.jpg
- Palmprint/B_0012_08.jpg
- Palmprint/B_0012_09.jpg
- Palmprint/B_0012_10.jpg
- Palmprint/B_0012_11.jpg
- Palmprint/B_0012_12.jpg
- Palmprint/B_0013_01.jpg
- Palmprint/B_0013_02.jpg
- Palmprint/B_0013_03.jpg
- Palmprint/B_0013_04.jpg
- Palmprint/B_0013_05.jpg
- Palmprint/B_0013_06.jpg
- Palmprint/B_0013_07.jpg
- Palmprint/B_0013_08.jpg
- Palmprint/B_0013_09.jpg
- Palmprint/B_0013_10.jpg
- Palmprint/B_0013_11.jpg
- Palmprint/B_0013_12.jpg
- Palmprint/B_0014_01.jpg
- Palmprint/B_0014_02.jpg
- Palmprint/B_0014_03.jpg
- Palmprint/B_0014_04.jpg
- Palmprint/B_0014_05.jpg
- Palmprint/B_0014_06.jpg
- Palmprint/B_0014_07.jpg
- Palmprint/B_0014_08.jpg
- Palmprint/B_0014_09.jpg
- Palmprint/B_0014_10.jpg
- Palmprint/B_0014_11.jpg
- Palmprint/B_0014_12.jpg
- Palmprint/B_0015_01.jpg
- Palmprint/B_0015_02.jpg
- Palmprint/B_0015_03.jpg
- Palmprint/B_0015_04.jpg
- Palmprint/B_0015_05.jpg
- Palmprint/B_0015_06.jpg
- Palmprint/B_0015_07.jpg
- Palmprint/B_0015_08.jpg
- Palmprint/B_0015_09.jpg
- Palmprint/B_0015_10.jpg
- Palmprint/B_0015_11.jpg
- Palmprint/B_0015_12.jpg
- Palmprint/B_0016_01.jpg
- Palmprint/B_0016_02.jpg
- Palmprint/B_0016_03.jpg
- Palmprint/B_0016_04.jpg
- Palmprint/B_0016_05.jpg
- Palmprint/B_0016_06.jpg
- Palmprint/B_0016_07.jpg
- Palmprint/B_0016_08.jpg
- Palmprint/B_0016_09.jpg
- Palmprint/B_0016_10.jpg
- Palmprint/B_0016_11.jpg
- Palmprint/B_0016_12.jpg
- Palmprint/B_0017_01.jpg
- Palmprint/B_0017_02.jpg
- Palmprint/B_0017_03.jpg
- Palmprint/B_0017_04.jpg
- Palmprint/B_0017_05.jpg
- Palmprint/B_0017_06.jpg
- Palmprint/B_0017_07.jpg
- Palmprint/B_0017_08.jpg
- Palmprint/B_0017_09.jpg
- Palmprint/B_0017_10.jpg
- Palmprint/B_0017_11.jpg
- Palmprint/B_0017_12.jpg
- Palmprint/B_0018_01.jpg
- Palmprint/B_0018_02.jpg
- Palmprint/B_0018_03.jpg
- Palmprint/B_0018_04.jpg
- Palmprint/B_0018_05.jpg
- Palmprint/B_0018_06.jpg
- Palmprint/B_0018_07.jpg
- Palmprint/B_0018_08.jpg
- Palmprint/B_0018_09.jpg
- Palmprint/B_0018_10.jpg
- Palmprint/B_0018_11.jpg
- Palmprint/B_0018_12.jpg
- Palmprint/B_0019_01.jpg
- Palmprint/B_0019_02.jpg
- Palmprint/B_0019_03.jpg
- Palmprint/B_0019_04.jpg
- Palmprint/B_0019_05.jpg
- Palmprint/B_0019_06.jpg
- Palmprint/B_0019_07.jpg
- Palmprint/B_0019_08.jpg
- Palmprint/B_0019_09.jpg
- Palmprint/B_0019_10.jpg
- Palmprint/B_0019_11.jpg
- Palmprint/B_0019_12.jpg
- Palmprint/B_0020_01.jpg
- Palmprint/B_0020_02.jpg
- Palmprint/B_0020_03.jpg
- Palmprint/B_0020_04.jpg
- Palmprint/B_0020_05.jpg
- Palmprint/B_0020_06.jpg
- Palmprint/B_0020_07.jpg
- Palmprint/B_0020_08.jpg
- Palmprint/B_0020_09.jpg
- Palmprint/B_0020_10.jpg
- Palmprint/B_0020_11.jpg
- Palmprint/B_0020_12.jpg
- Palmprint/B_0021_01.jpg
- Palmprint/B_0021_02.jpg
- Palmprint/B_0021_03.jpg
- Palmprint/B_0021_04.jpg
- Palmprint/B_0021_05.jpg
- Palmprint/B_0021_06.jpg
- Palmprint/B_0021_07.jpg
- Palmprint/B_0021_08.jpg
- Palmprint/B_0021_09.jpg
- Palmprint/B_0021_10.jpg
- Palmprint/B_0021_11.jpg
- Palmprint/B_0021_12.jpg
- Palmprint/B_0022_01.jpg
- Palmprint/B_0022_02.jpg
- Palmprint/B_0022_03.jpg
- Palmprint/B_0022_04.jpg
- Palmprint/B_0022_05.jpg
- Palmprint/B_0022_06.jpg
- Palmprint/B_0022_07.jpg
- Palmprint/B_0022_08.jpg
- Palmprint/B_0022_09.jpg
- Palmprint/B_0022_10.jpg
- Palmprint/B_0022_11.jpg
- Palmprint/B_0022_12.jpg
- Palmprint/B_0023_01.jpg
- Palmprint/B_0023_02.jpg
- Palmprint/B_0023_03.jpg
- Palmprint/B_0023_04.jpg
- Palmprint/B_0023_05.jpg
- Palmprint/B_0023_06.jpg
- Palmprint/B_0023_07.jpg
- Palmprint/B_0023_08.jpg
- Palmprint/B_0023_09.jpg
- Palmprint/B_0023_10.jpg
- Palmprint/B_0023_11.jpg
- Palmprint/B_0023_12.jpg
- Palmprint/B_0024_01.jpg
- Palmprint/B_0024_02.jpg
- Palmprint/B_0024_03.jpg
- Palmprint/B_0024_04.jpg
- Palmprint/B_0024_05.jpg
- Palmprint/B_0024_06.jpg
- Palmprint/B_0024_07.jpg
- Palmprint/B_0024_08.jpg
- Palmprint/B_0024_09.jpg
- Palmprint/B_0024_10.jpg
- Palmprint/B_0024_11.jpg
- Palmprint/B_0024_12.jpg
- Palmprint/B_0025_01.jpg
- Palmprint/B_0025_02.jpg
- Palmprint/B_0025_03.jpg
- Palmprint/B_0025_04.jpg
- Palmprint/B_0025_05.jpg
- Palmprint/B_0025_06.jpg
- Palmprint/B_0025_07.jpg
- Palmprint/B_0025_08.jpg
- Palmprint/B_0025_09.jpg
- Palmprint/B_0025_10.jpg
- Palmprint/B_0025_11.jpg
[truncated: 9,700 more entries]
